# Supplementary material for: Genomic Profiling Reveals Novel Predictive Biomarkers for Chemo-Radiotherapy Efficacy and Thoracic Toxicity in Non-Small-Cell Lung Cancer
Source: Front Oncol. 2022 Jul 14;12:928605. doi: 10.3389/fonc.2022.928605 (PMC9329611; doi:10.3389/fonc.2022.928605)
Supplement: Supplementary file 5 [file Table_1.xlsx]

## Sheet: Sheet1
Supplementary Table 1. Gene list of the RadiotronTM 474-gene panel.
	radiation toxicity-related	radiation response-related
ADGRB3
ABCB1
ABCC2
ABL1		√
ADH1B
AFDN
AIP
AKT1		√
AKT2	√	√
AKT3
ALDH2
ALK
AMER1
APC
APEX1	√	√
AR		√
ARAF
ARID1A
ARID1B
ARID2
ARID5B
ASCL4
ASXL1
ATF1
ATIC
ATM	√	√
ATR	√	√
ATRX
AURKA
AURKB
AXIN2
AXL
B2M
BAD		√
BAK1
BAP1
BARD1
BAX		√
BCL2		√
BCL2L1
BCL2L11		√
BCL3		√
BCR
BIRC3
BLM
BMPR1A
BRAF
BRCA1	√	√
BRCA2	√	√
BRD4
BRIP1
BTG2		√
BTK
BUB1B
CASP8
CBL
CBLB	√	√
CCN6
CCND1
CCNE1
CD274
CD74
CDA
CDC73
CDH1
CDK10
CDK12
CDK4
CDK6
CDK8
CDKN1A
CDKN1B
CDKN1C
CDKN2A
CDKN2B
CDKN2C
CEBPA
CEP57
CHD4
CHD8
CHEK1
CHEK2
CREBBP
CRKL
CSF1R
CTCF
CTLA4
CTNNB1
CUL3		√
CUX1
CXCL8
CXCR4
CYLD		√
CYP19A1
CYP2A13
CYP2A6
CYP2A7
CYP2B6
CYP2C19
CYP2C9
CYP2D6	√	√
CYP3A4
CYP3A5
CYSLTR2
DAXX
DDR2
DENND1A
DHFR
DICER1
DLL3
DNMT3A
DOT1L
DPYD
DTL
DUSP2
EGFR		√
EIF1AX
EMSY
EP300
EPAS1
EPCAM
EPHA2
EPHA3
EPHA5
ERBB2
ERBB3
ERBB4
ERBIN
ERCC1	√	√
ERCC2	√	√
ERCC3	√	√
ERCC4	√	√
ERCC5	√	√
ESR1
ETV1
ETV4
ETV5
ETV6
EWSR1
EXT1
EXT2
EZH2
EZR
FANCA
FANCC
FANCD2	√	√
FANCE
FANCF	√	√
FANCG
FANCI
FANCL
FANCM
FAT1
FBXW7
FGF19
FGFR1
FGFR2
FGFR3
FGFR4
FH
FLCN
FLT1
FLT3
FLT4
FOXA1
FOXL2
FOXO3		√
FOXP1
FRG1
GATA1
GATA2
GATA3
GATA4
GATA6
GNA11
GNAQ
GNAS		√
GRIN2A
GRM3
GRM8
GSTM1
GSTM4
GSTP1
GSTT1
HDAC1		√
HDAC2
HDAC9
HGF
HLA-A
HMOX1		√
HNF1A
HNF1B
HRAS
HSPB1	√
IDH1		√
IDH2
IFNA6
IFNB1
IFNE
IFNG
IFNGR1
IFNGR2
IGF1R		√
IGF2
IKBKE
IKZF1
IL13	√
IL1A		√
IL7R
INPP4B
IRF1		√
IRF2
ITGB6	√
JAK1
JAK2
JAK3
JARID2
JUN		√
KDM5A
KDR
KEAP1		√
KIF1B
KIT
KITLG
KLLN
KMT2A
KMT2A
KMT2B
KMT2C		√
KMT2D
KMT2D
KRAS		√
LHCGR
LIG3	√	√
LIG4	√
LIN28B		√
LMO1
LRP1B
LYN
LZTR1
MALT1		√
MAP2K1
MAP2K2
MAP2K4
MAP3K1
MAP3K4
MAPK1
MAPK3
MAX
MCL1		√
MDM2
MDM4
MECOM
MED12
MEF2B
MEN1		√
MET
MGMT
MIF		√
MITF
MLH1	√	√
MLH3
MMP1	√
MPL
MRE11
MSH2	√	√
MSH6	√	√
MTHFR	√	√
MTOR		√
MTRR		√
MUC5B	√
MUTYH
MYC
MYCL
MYCN
MYD88
MYH9
NAT1
NBN	√	√
NCOR1
NEIL1	√
NF1
NF2
NFE2L2		√
NFKB1		√
NFKBIA		√
NKX2-1
NOS2	√
NOS3	√
NOTCH1
NOTCH2
NOTCH3
NPM1
NQO1		√
NRAS
NRG1
NSD1
NTHL1	√	√
NTRK1
NTRK2
NTRK3
NUTM1
PAK2		√
PAK3
PALB2
PALLD
PARP1	√	√
PARP2	√	√
PAX5
PBRM1
PDCD1
PDCD1LG2
PDE11A
PDGFRA
PDGFRB
PDK1		√
PGR
PHOX2B
PIK3C3
PIK3CA	√	√
PIK3CD		√
PIK3R1
PIK3R2
PKHD1
PLAG1
PLCB4
PLK1
PMAIP1
PMS1
PMS2	√	√
PNKP
POLD1
POLD3
POLE
POLH
POT1
PPARD
PPP2R1A
PRDM1
PREX2
PRF1
PRKACA
PRKAR1A
PRKCB		√
PRKCI
PRKDC	√	√
PRKN
PRSS1
PRSS3
PTCH1		√
PTEN		√
PTK2
PTPN11
PTPN13
QKI
RAC1
RAC3
RAD50	√	√
RAD51	√	√
RAD51B
RAD51C	√	√
RAD51D
RAD54L	√	√
RAD9A	√	√
RAF1
RARA
RARG
RASGEF1A
RB1		√
RCC1		√
RECQL4
RELA		√
RELN
RET
RHOA
RICTOR
RNF43
ROS1
RPTOR
RRM1		√
RUNX1
RUNX1T1
SBDS
SDC4
SDHA
SDHB
SDHC
SDHD
SEPTIN9
SERPINE1
SETBP1
SETD2
SF3B1
SGK1
SKP2
SLC34A2
SLC3A2
SMAD2
SMAD3
SMAD4		√
SMAD7
SMARCA4		√
SMARCB1
SMO
SOCS1		√
SOS1
SOX2
SPOP
SPRED1
SPRY4
SRC
SRSF2
SRY
STAG2
STAT1		√
STAT3
STK11
STMN1
SUFU
SUMO1		√
TACC3
TAP1
TAP2
TBK1		√
TEK
TEKT4
TERC
TERT
TET2
TFG		√
TGFB1
TGFBR2
THADA
TMEM127
TMEM167A
TMPRSS2
TNF
TNFAIP3		√
TNFRSF11A
TNFRSF14
TNFRSF19		√
TNFRSF1B		√
TNFSF11
TOP1
TOP2A
TP53	√	√
TP63
TPMT
TSC1		√
TSC2		√
TSHR
TTF1
TUBB3
TYMS
U2AF1
UGT1A1
UNG	√	√
VAMP2
VEGFA		√
VHL
WAS
WRN
WT1
XPA
XPC
XRCC1	√	√
XRCC2	√	√
XRCC3	√	√
XRCC4	√	√
XRCC5	√	√
YAP1
ZNF2
ZNF217
ZNF703
