# Supplementary material for: Genomic Profiling Reveals Novel Predictive Biomarkers for Chemo-Radiotherapy Efficacy and Thoracic Toxicity in Non-Small-Cell Lung Cancer
Source: Front Oncol. 2022 Jul 14;12:928605. doi: 10.3389/fonc.2022.928605 (PMC9329611; doi:10.3389/fonc.2022.928605)
Supplement: Supplementary file 6 [file Table_2.xlsx]

## Sheet: Sheet1
Supplementary Table 2. Multivariate Cox analysis of genetic features associated with survival outcome in patients receiving 60-66 Gy radiation.
	PFS					OS
Features	HR	lower .95	upper .95	P value		HR	lower .95	upper .95	P value
KEAP1-NRF2 pathway	1.22	0.6	2.46	0.59		1.7	0.73	3.93	0.22
NOTCH2	1.38	0.59	3.22	0.45		3.05	1.23	7.57	0.02	*
MET	2.07	0.74	5.75	0.16	.	0.79	0.16	3.79	0.77
PTEN_LOF	2.42	0.97	6.07	0.06	.	1.96	0.61	6.28	0.26
FGFR1	2.64	0.84	8.23	0.1	.	0.54	0.07	4.28	0.56
3D-CRT vs. IMRT	0.4	0.2	0.79	0.008	*	1.26	0.58	2.75	0.56
Smoking status	1.92	0.95	3.91	0.07	.	1.49	0.58	3.81	0.4
* P<0.05; .P<0.1
